# Supplementary material for: Histone modification cross-talk and protein complex diversification confer plasticity to Polycomb repression
Source: Genes Dev. 2026 Jan 1;40(1-2):43–55. doi: 10.1101/gad.353148.125 (PMC12758141; doi:10.1101/gad.353148.125)
Supplement: Supplement 4 [file Supplemental_TableS3.xlsx]

## Sheet: 09a_Table_used_datasets_GEO_ref
GEO_samples	normalization_factor	Fig1A	Fig1B	Fig1C	Fig1D	Fig3A	Fig3B	Fig3C	Fig3D	Fig3E	Fig4A	Fig4Btop	Fig4Bmid	Fig4Bbottom	Fig4C	Fig4Dtop	Fig4Dmid	Fig4Dbottom	FigS1A	FigS1B	FigS2	FigS3A	FigS3B	FigS3C	FigS3D	FigS4A	FigS4B
H2Aub1_Asx^0_21-24hr_exp1_chrom1 (GSM6424233)	0.277777										+	+
H2Aub1_l(3)73Ah^0_21-24hr_exp2_chrom1 (GSM9040870)	0.0237778	+		+																	+	+
H2Aub1_l(3)73Ah^0_21-24hr_exp2_chrom2 (GSM9040871)	0.022412			+
H2Aub1_Sce^I48A_21-24hr_exp1_chrom1 (GSM9040872)	0.0196674	+	+																		+	+
H2Aub1_Sce^I48A_21-24hr_exp3_chrom1 (GSM6424245)	0.0163474		+
H2Aub1_Sce^I48A_21-24hr_exp3_chrom2 (GSM6424246)	0.012496		+
H2Aub1_Pcl^0_21-24hr_exp4_chrom1 (GSM6424249)	0.104955													+
H2Aub1_Pcl^0_21-24hr_exp4_chrom2 (GSM6424250)	0.0617801										+			+
H2Aub1_wt_21-24hr_exp5_chrom1 (GSM6424251)	0.0809172	+	+	+	+						+	+	+	+							+	+
H2Aub1_wt_21-24hr_exp1_chrom1 (GSM6424252)	0.0557128		+	+	+							+	+	+
H2Aub1_wt_21-24hr_exp6_chrom1 (GSM9040873)	0.116101		+	+	+							+	+	+
H2Aub1_wt_21-24hr_exp6_chrom2 (GSM9040874)	0.126599		+	+	+							+	+	+
H2Aub1_wt_21-24hr_exp3_chrom1 (GSM6424258)	0.0756753		+	+	+							+	+	+
H2Aub1_wt_21-24hr_exp3_chrom2 (GSM6424259)	0.0528266		+	+	+							+	+	+
H2Aub1_wt_21-24hr_exp2_chrom1 (GSM9040875)	0.0609358		+	+	+							+	+	+
H2Aub1_wt_21-24hr_exp2_chrom2 (GSM9040876)	0.105153		+	+	+							+	+	+
H2Aub1_Asx^0-Pcl^0_21-24hr_exp4_chrom1 (GSM6424260)	0.179655												+
H2Aub1_Asx^0-Pcl^0_21-24hr_exp4_chrom2 (GSM6424261)	0.148558										+		+
H2Aub1_Pcl^0_21-24hr_exp5_chrom1 (GSM9040877)	0.0443732													+
H2Aub1_Psc-Su(z)2^0_21-24hr_exp5_chrom1 (GSM9040878)	0.137899	+			+																+	+
H3K27me3_l(3)73Ah^0_21-24hr_exp2_chrom1 (GSM9040879)	0.0658537																					+		+
H3K27me3_l(3)73Ah^0_21-24hr_exp2_chrom2 (GSM9156319)	0.0463607																							+
H3K27me3_wt_21-24hr_exp2_chrom1 (GSM9040880)	0.0733593						+	+	+	+						+	+	+					+	+	+
H3K27me3_wt_21-24hr_exp2_chrom2 (GSM9040881)	0.09918						+	+	+	+						+	+	+					+	+	+
input_Asx^0_21-24hr_exp1_chrom1 (GSM6424265)	0.135861											+				+
input_l(3)73Ah^0_21-24hr_exp2_chrom1 (GSM9040882)	0.134388			+															+					+
input_l(3)73Ah^0_21-24hr_exp2_chrom2 (GSM9040883)	0.143987			+																				+
input_esc^0_21-24hr_exp6_chrom1 (GSM9040884)	0.0900454						+			+
input_esc^0_21-24hr_exp6_chrom2 (GSM9040885)	0.0836415						+			+
input_Sce^I48A_21-24hr_exp1_chrom1 (GSM6424275)	0.112542		+					+		+													+
input_Sce^I48A_21-24hr_exp3_chrom1 (GSM6424280)	0.0898828		+					+		+													+
input_Sce^I48A_21-24hr_exp3_chrom2 (GSM6424281)	0.103705		+
input_Jarid2^0_21-24hr_exp8_chrom1 (GSM9156320)	0.120556																										+
input_Jarid2^0_21-24hr_exp8_chrom2 (GSM9156321)	0.0721431																										+
input_Pcl^0_21-24hr_exp4_chrom1 (GSM6424284)	0.047517								+	+				+				+
input_Pcl^0_21-24hr_exp4_chrom2 (GSM6424285)	0.0507093								+	+				+				+
input_wt_21-24hr_exp5_chrom1 (GSM6424286)	0.0674314		+	+	+		+	+	+	+		+	+	+		+	+	+		+			+	+	+
input_wt_21-24hr_exp7_chrom1 (GSM6424288)	0.0719324
input_wt_21-24hr_exp1_chrom1 (GSM6424289)	0.102673		+	+	+		+	+	+	+		+	+	+		+	+	+					+	+	+
input_wt_21-24hr_exp6_chrom1 (GSM6424292)	0.0904222		+	+	+		+	+	+	+		+	+	+		+	+	+					+	+	+
input_wt_21-24hr_exp6_chrom2 (GSM9040886)	0.0842506		+	+	+		+	+	+	+		+	+	+		+	+	+					+	+	+
input_wt_21-24hr_exp3_chrom1 (GSM6424297)	0.0743508		+	+	+		+	+	+	+		+	+	+		+	+	+					+	+	+
input_wt_21-24hr_exp3_chrom2 (GSM6424298)	0.0944346		+	+	+		+	+	+	+		+	+	+		+	+	+					+	+	+
input_wt_21-24hr_exp2_chrom1 (GSM9040887)	0.142659		+	+	+		+	+	+	+		+	+	+		+	+	+	+				+	+	+
input_wt_21-24hr_exp2_chrom2 (GSM9040888)	0.147576		+	+	+		+	+	+	+		+	+	+		+	+	+					+	+	+
input_Asx^0-Pcl^0_21-24hr_exp4_chrom1 (GSM6424299)	0.062207												+				+
input_Asx^0-Pcl^0_21-24hr_exp4_chrom2 (GSM6424300)	0.0942532												+				+
input_Pcl^0_21-24hr_exp5_chrom1 (GSM9040889)	0.154898								+	+				+				+
input_Psc-Su(z)2^0_21-24hr_exp5_chrom1 (GSM9040890)	0.100856				+															+					+
input_wt_21-24hr_exp8_chrom1 (GSM9156322)	0.148846																										+
input_wt_21-24hr_exp8_chrom2 (GSM9156323)	0.14813																										+
H3K27me3_Asx^0_21-24hr_exp1_chrom1 (GSM6424303)	0.112682														+	+
H3K27me3_Sce^I48A_21-24hr_exp1_chrom1 (GSM6424305)	0.0496589					+		+		+												+	+			+
H3K27me3_wt_21-24hr_exp1_chrom1 (GSM6424308)	0.077549						+	+	+	+						+							+	+	+
H3K27me3_esc^0_21-24hr_exp6_chrom1 (GSM9040891)	0.0126527					+	+			+
H3K27me3_esc^0_21-24hr_exp6_chrom2 (GSM9040892)	0.0164409						+			+
H3K27me3_Sce^I48A_21-24hr_exp3_chrom1 (GSM6424322)	0.0321887							+		+													+
H3K27me3_Jarid2^0_21-24hr_exp8_chrom1 (GSM9156324)	0.0705198																									+	+
H3K27me3_Jarid2^0_21-24hr_exp8_chrom2 (GSM9156325)	0.093785																										+
H3K27me3_Pcl^0_21-24hr_exp4_chrom1 (GSM6424323)	0.0936788								+	+								+
H3K27me3_Pcl^0_21-24hr_exp4_chrom2 (GSM6424324)	0.0471259								+	+					+			+
H3K27me3_wt_21-24hr_exp5_chrom1 (GSM6424325)	0.0621815	+				+	+	+	+	+					+	+	+	+			+	+	+	+	+	+
H3K27me3_wt_21-24hr_exp6_chrom1 (GSM9040893)	0.0955133						+	+	+	+						+	+	+					+	+	+
H3K27me3_wt_21-24hr_exp6_chrom2 (GSM9040894)	0.0760424						+	+	+	+						+	+	+					+	+	+
H3K27me3_wt_21-24hr_exp3_chrom1 (GSM6424330)	0.0648377						+	+	+	+						+	+	+					+	+	+
H3K27me3_wt_21-24hr_exp3_chrom2 (GSM9040895)	0.0438795						+	+	+	+						+	+	+					+	+	+
H3K27me3_Asx^0-Pcl^0_21-24hr_exp4_chrom1 (GSM6424331)	0.0838323																+
H3K27me3_Asx^0-Pcl^0_21-24hr_exp4_chrom2 (GSM6424332)	0.0832262														+		+
H3K27me3_Pcl^0_21-24hr_exp5_chrom1 (GSM6424333)	0.0652687					+			+	+								+
H3K27me3_Psc-Su(z)2^0_21-24hr_exp5_chrom1 (GSM9156326)	0.128525																					+			+
H3K27me3_wt_21-24hr_exp8_chrom1 (GSM9156327)	0.0731374																										+
H3K27me3_wt_21-24hr_exp8_chrom2 (GSM9156328)	0.0605092																										+
Pc_wt_21-24hr_exp7_chrom1 (GSM6424336)	0.203685	+																			+
